# Supplementary material for: Fit-for-Future: Lessons Learned from the COVID-19 Pandemic in Primary Extracorporeal Membrane Oxygenation (ECMO) Transports of Acute Respiratory Distress Syndrome (ARDS) Patients
Source: J Clin Med. 2024 Sep 12;13(18):5391. doi: 10.3390/jcm13185391 (PMC11432369; doi:10.3390/jcm13185391)
Supplement: Supplementary file 1 [file jcm-13-05391-s001.zip]

Archive with 1 entries (1 files):
- jcm-3178332-supplementary.pdf
